# Supplementary material for: Interventions and Outcomes for Neoadjuvant Treatment of T4 Colon Cancer: A Scoping Review
Source: Curr Oncol. 2021 May 29;28(3):2065–78. doi: 10.3390/curroncol28030191 (PMC8261638; doi:10.3390/curroncol28030191)
Supplement: Supplementary file 1 [file curroncol-28-00191-s001.zip]

Archive with 1 entries (1 files):
- curroncol-1198574-supplementary.pdf
